# Supplementary material for: Transcriptional profiling reveals barcode-like toxicogenomic responses in the zebrafish embryo
Source: Genome Biol. 2007 Oct 25;8(10):R227. doi: 10.1186/gb-2007-8-10-r227 (PMC2246301; doi:10.1186/gb-2007-8-10-r227)
Supplement: Additional data file 10 — Summary of gene responses of embryos exposed to different concentrations of Cd. [file gb-2007-8-10-r227-S10.xls]

## Sheet: Sheet1
		Yang et al, Additional data file 10
		Name	ID	Cd(5mg/l)	Cd (2.5mg/l)	Cd(0.5mg/l)
		GTP cyclohydrolase 1	AJ311846	-3.31473	-2.67472	-2.55372
		Thioredoxin	BI864190	4.00652	2.8788	2.19325
		unknown	AW019526	-2.46768	-2.00539	-2.06851
		unknown	BI887138	2.53637	2.47731	2.4751
		Ribosomal protein S17	BI474700	8.64335	8.50217	4.77261
		oncomodulin A	BE201681	-4.28328	-5.68313	-4.46854
		Solute carrier family 16, member 9	BE016639	2.87561	2.3788	2.53367
		Peroxiredoxin 1	BI980610	3.11962	2.78441	2.29626
		arginase, type II	BG891983	3.08696	2.25762	2.06695
		Alpha-2-HS-glycoprotein	AI496863	-3.33315	-2.73674	-2.87496
		sequestosome 1	AW343560	3.92736	3.13401	2.53886
		Arginase, type II	BF717769	2.88811	2.05795
		heat shock cognate 70-kd protein	AF210640	6.58012	2.94174
		unknown	AI353541	2.84148	2.49772
		unknown	BG727177	2.17209	2.07456
		Sulfide quinone reductase-like	BI882244	3.63225	3.03746
		uncoupling protein 2	AJ243250	2.26796	2.51535
		Tripartite motif-containing 62	BI878269	2.20436	2.38608
		Collagen, type VII, alpha 1	AI601501	-2.31802	-2.34288
		unknown	AW154517		2.11637	2.92019
		Ribonucleotide reductase M2 polypeptide	U57965		-2.92195	-2.90362
		Karyopherin alpha 2	BI878593		-2.3957	-2.25244
		unknown	AI330535		4.47621	2.55567
		Ornithine decarboxylase antizyme 2	BI982208		2.76596	2.67568
		unknown	AW420321		2.24773	2.06701
		Solute carrier family 16, member 9	BI474827		3.48738	2.88068
		unknown	BI886268		-2.16014	-2.25901
		Parvalbumin	BI845755		-3.91687	-2.03869
		unknown	AW115990		2.8938	2.35851
		Protein tyrosine phosphatase type IVA, 3	BM095161		2.36591	2.26402
		hydroxysteroid 11-beta dehydrogenase 2	AW154688		2.78565	2.74475
		phosphoenolpyruvate carboxykinase 1	BG727092		2.19326	2.32146
		Lactate dehydrogenase A	BI983171		2.78846	2.29572
		unknown	AI106316		2.42916	2.27949
		CCAAT/enhancer binding protein (C/EBP), beta	AW019436	2.30199
		Tumor necrosis factor, alpha-induced protein 9	BI878750	2.25355
		Solute carrier family 43, member 2	AI331043	2.20686
		Mannose receptor, C type 2	BI533854	3.83619
		Matrix metalloproteinase 9	AW174507	12.2723
		unknown	BG728693	2.07251
		Lysosomal-associated membrane protein 2	AI793516	2.64861
		membrane protein, palmitoylated 1	AW128294	2.27264
		topoisomerase (DNA) II alpha	BM156751	-2.20326
		Solute carrier family 6, member 8	BI980828	2.02769
		guanine nucleotide binding protein (G protein), alpha transducing activity polypeptide 2	AY050500	-3.05551
		Matrix metalloproteinase 13	AW305943	11.8667
		Amylase, alpha 2B	BM103972	-2.23788
		Solute carrier family 43, member 2	AW117094	2.04201
		unknown	BI878214	3.14979
		DnaJ (Hsp40) homolog, subfamily B,4	BM156904	2.46426
		unknown	AI353803	-2.3932
		unknown	BF717646	-2.14886
		Interferon regulatory factor 1	BI326597	2.70712
		pyruvate dehydrogenase kinase, isoenzyme 2	BM101544	2.73342
		unknown	BI880567	2.04186
		unknown	BE605735	2.47668
		unknown	AI964296	2.2384
		cytochrome P450, family 2	AF283813	3.12406
		heat shock cognate 70-kd protein	AB062116	6.99372
		unknown	AI641534	3.06816
		MAP kinase-interacting serine/threonine kinase 2	BI839784	2.88508
		MAP kinase-interacting serine/threonine kinase 2	BI533884	2.8154
		Complement component 4B,	BI672168	4.0389
		CD44 antigen	AW344023	2.42688
		Keratin 13	BE200701	-2.3632
		elastase 2	BI705588	-2.37336
		guanylate kinase 1	BI670894	-2.11317
		hatching enzyme 1	AI877922	-2.00584
		Inner centromere protein antigens	BI704423	-2.4923
		MCM3 minichromosome maintenance deficient 3	BI889166	-2.11641
		unknown	BM096075	2.65402
		unknown	AW420509	2.28796
		unknown	BI887230	-2.10408
		Complement component 7	AA497156	7.40303
		MAP kinase-interacting serine/threonine kinase 2	AI657551	2.36815
		unknown	BM036361	2.08361
		unknown	BM186492	2.1441
		unknown	BG727211	2.30345
		angiotensinogen	BG727310	2.70658
		Immunoglobulin-like domain containing receptor 1	BF157317	2.0056
		Suppressor of cytokine signaling 3	BI878700	2.20312
		Stathmin 1/oncoprotein 18	BI891936	-2.51545
		retinoblastoma binding protein 4	AW116425	-2.10894
		Glutathione S-transferase omega 2	BI979918	2.69576
		unknown	BE606169	5.03091
		Apolipoprotein D	BM101644	-2.02008
		Deoxycytidine kinase	AW059347	-2.59845
		Claudin 7	AF260240	2.07536
		complement component factor B	U34662	2.00766
		unknown	AI793733	-2.06031
		unknown	AI330865	3.10626
		CD99 antigen-like 2	BI888934	-2.05099
		unknown	AI330404	3.12754
		thioredoxin interacting protein	BI892352	2.02304
		unknown	AW280037	2.39892
		arginase, type II	AW018735	2.31786
		unknown	BI705262	3.29196
		Ubiquitin-conjugating enzyme E2T	AW420785	-2.08239
		unknown	BI325662	-2.61903
		unknown	BG891932	2.13678
		unknown	AI477644	3.54534
		unknown	AW078445	2.30166
		unknown	BI883516	5.49693
		unknown	BI892060	2.00442
		hypoxia induced gene 1	BI892416	2.661
		Solute carrier family 16, member 9	BI474827	4.2831
		Parvalbumin	BI845755	-3.60617
		unknown	AW419887	2.12965
		unknown	AW280086	2.2974
		activating transcription factor 3	AW422298	3.21532
		Zinc fingers and homeoboxes 1	AI793802	2.59836
		Chemokine (C-X-C motif) ligand 3	BI845861	2.81881
		vitellogenin 1	BI841891	2.13385
		unknown	BM072227	-2.04083
		unknown	AW019018	2.77937
		unknown	AI397362	2.53778
		unknown	BI896258	-2.36359
		Cyclic AMP-regulated phosphoprotein	AI544565	2.37685
		Keratin 6	BE016992	-3.12014
		unknown	BM184056	2.90985
		Suppressor of cytokine signaling 3	BG727181	2.46607
		Immunoglobulin superfamily, member 2	BE605911	2.84649
		membrane protein, palmitoylated 1	BF158097	2.01033
		Syncollin	AA566708	-2.73597
		heat shock cognate 70-kd protein	AF006007	6.3364
		Ubiquitin-conjugating enzyme E2D 4	BM072375	2.15174
		vitellogenin 1	BM036395	2.20671
		unknown	BI843139	2.72024
		unknown	BI430332	2.07736
		apolipoprotein Eb	AJ236882	2.18303
		unknown	BI867672	2.51885
		unknown	AI354073	2.24239
		unknown	BI533153	2.02959
		apolipoprotein Eb	BI878442	2.00639
		unknown	AI354170	-2.11561
		membrane protein, palmitoylated 1	BI839240	2.07497
		Arrestin domain containing 3	BF157296		2.11447
		6-phosphofructo-2-kinase/fructose-2,6-biphosphatase 4	BI888564		2.01664
		cell division cycle 2	BI888928		-2.07621
		DNA-damage-inducible transcript 4	BI843145		2.65876
		unknown	AI588580		2.11602
		4-aminobutyrate aminotransferase	AI882774		2.66038
		unknown	AW454405		-2.00217
		unknown	AI793855		-2.75783
		keratin 4	AF134850		-2.142
		unknown	AL591382		2.12351
		unknown	BG727339		2.11875
		ataxin 2-binding protein 1-like	AI958253		-2.02751
		annexin A1b	AI331515		2.73387
		unknown	BM005448		2.54588
		unknown	AW116170		-2.17569
		proliferating cell nuclear antigen	AF140608			-2.01264
		unknown	AI397362			2.69202
		collagen type II, alpha-1	U23822			-2.00301
		Acyl-Coenzyme A oxidase 1	BM183246			-2.32003
