# Supplementary material for: Transcriptional profiling reveals barcode-like toxicogenomic responses in the zebrafish embryo
Source: Genome Biol. 2007 Oct 25;8(10):R227. doi: 10.1186/gb-2007-8-10-r227 (PMC2246301; doi:10.1186/gb-2007-8-10-r227)
Supplement: Additional data file 11 — Summary of gene responses of embryos exposed to different concentrations of MeHg. [file gb-2007-8-10-r227-S11.xls]

## Sheet: Sheet1
		Yang et al, Additional data file 11
		Name or Human HomoloGene	ID	Hg(60µg/l)	Hg(30µg/l)	Hg(6µg/l)
		Ribosomal protein S17	BI474700	6.89767	4.16388	2.17132
		Peroxiredoxin	BI980610	7.67894	4.6484	3.45087
		Glutamate-cysteine ligase	BG304082	2.44425	2.06758
		Matrix metalloproteinase 13	AW305943	5.88685	2.82302
		ATP-binding cassette, sub-family C. 2	AW279805	2.38854	2.18363
		oncomodulin A	BE201681	-2.63913	-2.29855
		Glutathione S-transferase omega 1	AW019036	2.61796	2.69082
		Apical early endosomal glycoprotein precursor	BG302634	2.96412	2.35331
		Glutathione peroxidase 2	AW232474	-4.22498	-3.01413
		glutathione peroxidase 4a	BI896246	-2.5545	-2.84532
		glutathione S-transferase pi	AF285098	3.20378	2.17981
		Suppressor of cytokine signaling 3	BG727181	4.54133	2.40067
		unknown	AI397362		2.75054	2.65813
		unknown	BM185062	-2.5322
		unknown	AW420476	-2.67485
		unknown	AI957831	-2.31728
		unknown	BI886601	-2.1004
		Zinc finger and SCAN domain containing 1	AI667275	-2.22819
		unknown	BG306925	-2.28086
		Complement component 6	BI474371	3.5875
		Tubulin, beta 4	BM186665	-2.8281
		unknown	BI979388	-2.41996
		Natriuretic peptide precursor A	BE693172	2.05904
		unknown	AA542597	-2.01264
		Complement component 3	AW116558	2.30083
		unknown	BI891316	-2.01992
		Thioredoxin	BI864190	4.44339
		Prosaposin	AI722545	-3.13443
		unknown	AI558658	-3.08078
		matrix metalloproteinase 9	AW174507	6.69255
		Protein disulfide isomerase-associated 3	BI885320	-2.11111
		unknown	BG728693	2.0061
		unknown	AW117109	2.10501
		Lysosomal-associated membrane protein 2	AI793516	2.54873
		unknown	BI889335	-2.16613
		strongly similar to KIAA1143 protein	BI350885	-2.28594
		Amylase, alpha 2B; pancreatic	BM103972	-2.09343
		unknown	BI878214	2.2327
		Cylindromatosis	BE016427	-3.05418
		unknown	BI886668	-2.27031
		Myeloperoxidase	AF349034	2.52087
		unknown	BM182366	-2.15817
		Interferon regulatory factor 1	BI326597	2.13048
		Cofilin 2 (muscle)	BI883993	3.28425
		unknown	AI964296	2.1351
		unknown	AW171394	-2.05422
		unknown	AI641534	2.03026
		Cholinergic receptor, nicotinic, gamma polypeptide	AI793818	2.91585
		Complement component 4B	BI672168	5.30855
		CD44 antigen	AW344023	2.24927
		unknown	AI721719	-2.11843
		unknown	BI980805	-2.07961
		unknown	AW420546	2.1341
		unknown	BI844137	-2.04232
		unknown	BM096075	2.23353
		Diaphorase (NADH)	AI722339	-2.06519
		Complement component 7	AA497156	3.35171
		unknown	BM182280	2.38259
		unknown	AI641239	2.08367
		D component of complement (adipsin)	AW174653	2.0413
		unknown	BG727211	3.13787
		angiotensinogen	BG727310	2.97072
		Suppressor of cytokine signaling 3	BI878700	2.67219
		Selenoprotein P, plasma, 1	AF322071	-2.65286
		unknown	AW279682	-2.02957
		Sirtuin	BI876457	-2.01723
		Nuclear RNase III Drosha	BG303805	-2.10081
		Deiodinase, iodothyronine, type I	BF717782	-2.91282
		unknown	AW115782	2.20798
		Solute carrier family 16, member 9	BE016639	2.37567
		unknown	BI886819	-2.18755
		unknown	BI887093	-2.34083
		unknown	BI318394	-2.14987
		B-factor, properdin	U34662	3.93575
		unknown	AW343746	-2.17545
		unknown	BI890893	-2.18418
		transketolase	BI865881	-2.13833
		Nephronophthisis 1	AW466634	-2.96355
		Solute carrier family 16, member 6	AW421040	2.94697
		unknown	AI584430	2.03577
		Sulfide quinone reductase-like	BI882244	3.05098
		Serum/glucocorticoid regulated kinase|	BI673466	2.64344
		unknown	BG303804	-2.32154
		unknown	BG891932	3.25851
		unknown	AI477644	12.4299
		unknown	AW058848	-2.14275
		Hypoxia up-regulated 1	AW116343	2.21279
		unknown	BI886290	2.06246
		Proteasome 26S subunit	AI415997	-2.10333
		unknown	AW019023	2.32385
		unknown	BI981043	2.4337
		unknown	BI889194	-2.60154
		Zinc finger protein 581	AI723212	-2.24504
		unknown	BE558041	2.02709
		Prostate cancer antigen-1	BI708772	-2.18701
		Leucine zipper transcription factor-like 1	BI879148	-2.02786
		Hypoxia up-regulated 1	BI876732	2.27514
		TH1-like (Drosophila)	AW174469	-2.1853
		Complement component 3	AF047415	2.94456
		CCAAT/enhancer binding protein (C/EBP) 1	AF306857	2.6424
		unknown	BI878747	-2.18134
		hypoxia induced gene 1	BI892416	2.27354
		Solute carrier family 16, member 9	BI474827	4.783
		Prostate cancer antigen-1	BI673635	-2.25387
		unknown	BI892110	2.73526
		unknown	AW128255	-2.55806
		unknown	BI887764	-2.04662
		RAN binding protein 9	AW059129	-2.09129
		transaldolase 1	BI896473	2.2215
		Thiopurine S-methyltransferase	BM025250	2.17161
		Claudin 23	BI888493	2.03392
		Activating transcription factor 3	AW422298	3.30235
		Zinc fingers and homeoboxes 1	AI793802	2.70847
		unknown	AW115990	3.22908
		Chemokine (C-X-C motif) ligand 3	BI845861	3.76245
		unknown	BI474299	2.16076
		unknown	BG303490	-2.87774
		Sequestosome 1	AW343560	3.19933
		unknown	AW019018	4.88304
		Lectin, galactoside-binding, soluble, 1	BM155827	2.05223
		unknown	AI397362	3.19512
		Fibronectin 1	BG302581	2.92445
		unknown	BI867917	-2.18371
		unknown	BM036297	-2.33242
		Cyclic AMP-regulated phosphoprotein	AI544565	2.42984
		Ribosomal protein L30	BE605410	-2.21535
		unknown	BI982778	-2.58519
		Immunoglobulin superfamily, member 2	BE605911	2.21165
		unknown	AI974163	2.67049
		unknown	AI974189	2.1219
		Tubulin, beta 4	BI864873	-2.43499
		unknown	BI705720	-2.47174
		Syncollin	AA566708	-2.28455
		ceruloplasmin	AF336125	2.01363
		cryptochrome 5	AB042254	2.24528
		unknown	BI673353	-2.07996
		Mucin 6, gastric	AW077600	2.29238
		Thioredoxin-like 4B	BI672089	-2.32928
		unknown	BI880385	-2.11391
		unknown	AW116284	2.09932
		unknown	AA495102	2.19213
		complement component c3a	AF047413	2.44514
		fibrinogen, gamma polypeptide	BI878442	2.40372
		Cofactor of BRCA1	AI959391	-2.21769
		unknown	AW019312		2.24624
		unknown	BI843539			2.17508
		Gastric intrinsic factor	AI353694			2.42994
