# Supplementary material for: Transcriptional profiling reveals barcode-like toxicogenomic responses in the zebrafish embryo
Source: Genome Biol. 2007 Oct 25;8(10):R227. doi: 10.1186/gb-2007-8-10-r227 (PMC2246301; doi:10.1186/gb-2007-8-10-r227)
Supplement: Additional data file 12 — Summary of gene responses of embryos exposed to different concentrations of TCDD. [file gb-2007-8-10-r227-S12.xls]

## Sheet: Sheet1
		Yang et al, Additional data file 12
		Name or Human HomoloGene	ID	TCDD(500ng/l)	TCDD(250ng/l)	TCDD(50ng/l)
		Cytochrome P450 1A1	AF057713	31.6007	29.5368	5.04232
		Keratin 15	AI397347	-2.16735	-2.38921
		Similar to SULT6B1	AI959735	2.80409	2.28081
		cytochrome P450 1C1	BG738243	12.9323	11.2855
		unknown	BM183152	3.33542	2.98392
		unknown	BM101698	2.2492	2.26552
		unknown	AI397362		2.83553	2.72022
		unknown	AI384221	2.09745
		Forkhead box Q1	AW566603	2.12195
		Gastric intrinsic factor	AI353694	2.06438
		Cytochrome c oxidase subunit IV isoform 2	BI672330	2.28024
		unknown	AI353244		-2.0523
		Arginase, type II	BF717769		-2.03548
		Arrestin domain containing 3	BF157296		-2.12613
		unknown	BI326783		-2.21086
		unknown	AI958860		-2.05485
		Apical early endosomal glycoprotein precursor	BG302634		3.29412
		Arginase, type II	AW018735		-2.08255
		Arginase, type II	BG891983		-2.18894
		unknown	AW019312			2.10367
