# Supplementary material for: Transcriptional profiling reveals barcode-like toxicogenomic responses in the zebrafish embryo
Source: Genome Biol. 2007 Oct 25;8(10):R227. doi: 10.1186/gb-2007-8-10-r227 (PMC2246301; doi:10.1186/gb-2007-8-10-r227)
Supplement: Additional data file 13 — ID, GeneBank accession number. [file gb-2007-8-10-r227-S13.xls]

## Sheet: Sheet1
		Yang et al, Additional data file 13
		Name or Human homoloGene	ID	As	Cd	Hg	Pb	Mixture
		Peroxiredoxin	BI980610	2.65945		3.45087	9.60805	15.5385
		Gastric intrinsic factor	AI353694	2.02958		2.42994	3.33358	5.12271
		kruppel-like factor 2a (klf2a)	AF392992	-2.10873	-4.78452			-3.91176
		Period homolog 2 (Drosophila)	BG303941	2.37912	2.09044		3.5447
		Ribosomal protein S17	BI474700		4.27409	2.17132		10.531
		Oncomodulin	BE201681		-4.29688		-2.95342	-5.46068
		uncoupling protein 2 (ucp2 gene homologue).	AJ243250		2.09673		2.16684	4.52296
		CCAAT/enhancer binding protein (C/EBP), beta	AW019436	-2.26889				3.99204
		Suppressor of cytokine signaling 3	BI878700	-4.91239				2.64771
		Matrix metalloproteinase 13 (collagenase 3)	AW305943		3.18526			4.09856
		Arrestin domain containing 3	BF157296		2.52241			2.66957
		unknown	BI888424		2.06311			2.11209
		Complement component 7	AA497156		4.07724			10.0732
		Stathmin 1/oncoprotein 18	BI891936		-2.16452			-3.16499
		Solute carrier family 16 member 9	BE016639		3.28594			3.48043
		Solute carrier family 16 member 6	AW421040		3.96177			4.3466
		unknown	AW019503		2.19375			4.25316
		gelsolin	AF175294		-2.10252			-2.7778
		DnaJ (Hsp40) homolog, subfamily A, member 1	BI891737		2.30365			4.69711
		unknown	BQ618331		2.52863			3.15267
		unknown	BI325662		-2.11221			-3.06105
		unknown	AL591382		2.51502			2.31209
		Keratin 25D	AI397347		-2.24243			-2.38617
		Solute carrier family 16 member 9	BI474827		2.72682			2.7987
		unknown	BI886268		-2.27842			-2.56261
		Parvalbumin	BI845755		-3.0214			-4.13084
		ornithine decarboxylase	AF290981		2.12778			2.91656
		Activating transcription factor 3	AW422298		2.09438			10.1926
		Alpha-2-HS-glycoprotein	AI496863		-3.15766			-6.70407
		Suppressor of cytokine signaling 3	BG727181		2.22494			2.19022
		thymidylate synthase	AY005804		-2.25592			-2.67156
		Thioredoxin	BI864190				4.72368	14.3569
		unknown	BM182280				2.08296	5.51613
		Glutathione S-transferase omega 2	BI979918				3.7357	4.16335
		unknown	AW115782				2.76227	4.45029
		glutathione S-transferase pi	AF285098				4.26763	6.04824
		Complement component 3	AI588354				2.10347	4.02009
		zinc-finger protein (KROX-24) gene	M81109	-2.34234
		btg-b anti-proliferative cofactor	AB036784	-2.21488
		unknown	BM102367	-2.24495
		Jun dimerization protein 2	BI326453	-4.06492
		z64phr 6-4 photolyase	AB042254	2.37325
		unknown	BI533153	-2.01957
		Similar to Mucin (MUC3)	AI959644		-2.59284
		unknown	AW076901		-2.14458
		Brachyependymin beta and gamma chains (Epd) gene	M89643		-2.1812
		Na+/K+ ATPase alpha1A1 subunit	AY028629		-2.1474
		Cofilin 2 (muscle)	BI883993		2.54748
		6-phosphofructo-2-kinase/fructose-2,6-biphosphatase 4	BI888564		2.09985
		cytochrome P450 monooxygenase CYP2K6	AF283813		2.4172
		Dehydrogenase/reductase (SDR family) member 1	AI496835		-2.16658
		Alanyl (membrane) aminopeptidase	AI497338		-2.37171
		Keratin 13	BE200701		-2.30111
		Eukaryotic translation initiation factor 4A, isoform 1	BI876856		-2.25305
		FBJ murine osteosarcoma viral oncogene homolog B	BE605888		-2.079
		unknown	AW342722		-2.60821
		cytochrome P450 1A1	AF057713		2.09264
		unknown	BI896258		-2.65798
		Phosphoenolpyruvate carboxykinase 1	BG727092		2.25958
		Tripartite motif-containing 62	BI878269		2.08944
		unknown	BG304024		2.10996
		apoE gene	AJ236882		2.10141
		MCM5 minichromosome maintenance deficient 5,	AW058902		-2.03012
		unknown	AI106316		2.40398
		unknown	BI843539			2.17508
		unknown	AI397362			2.65813
		ATP-binding cassette, sub-family C member 2	AW279805				2.2228
		guanylate cyclase-activating protein 3	AY044457				2.08885
		20 beta-hydroxysteroid dehydrogenase	AF298898				2.37454
		Glutathione S-transferase omega 1	AW019036				4.99513
		Na+/K+ ATPase alpha subunit isoform 3 (atp1a1a.2)	AF286374				-2.21295
		heat shock protein hsp90alpha	AF068773					2.58836
		Similar to 60S ribosomal protein L27a	BI841063					2.09681
		unknown	BM103939					2.1245
		brain-type fatty-acid binding protein	AF237712					-2.43466
		heat shock cognate 70 kDa protein (hsp70) gene	AF006006					2.6113
		Solute carrier family 2 member 5	AI477656					2.61335
		unknown	AI626751					2.01129
		Heme oxygenase (decycling) 1	AI722432					2.76407
		Tyrosyl-tRNA synthetase	AW777876					2.5683
		Collagen, type IX, alpha 3	AI601714					-2.45789
		unknown	AI658234					-3.14745
		liver-basic fatty acid binding protein	AF254642					-2.48715
		Solute carrier family 27 (fatty acid transporter), member 2	AI884099					-2.25207
		unknown	AW117109					3.05631
		BTG family, member 3	BI979982					2.01161
		Zinc finger, A20 domain containing 2	BE201929					2.33624
		Membrane protein, palmitoylated 1, 55kDa	AW128294					2.60701
		unknown	AW420559					2.23882
		strongly similar to coiled-coil-helix-coiled-coil-helix domain containing 2	AW117105					2.09543
		ATP synthase, H+ transporting, mitochondrial F1 complex, delta subunit	BM186095					4.37313
		Thioredoxin-like 1	BI886187					2.23768
		cone transducin alpha subunit (gnat2)	AY050500					-2.43632
		DnaJ (Hsp40) homolog, subfamily B, member 4	BM156904					4.54356
		Arginase, type II	BF717769					3.23826
		unknown	BI890954					-2.14206
		putative cellular retinol-binding protein	AF448140					-2.1256
		Ankyrin repeat domain 11	AW115851					-2.62248
		Macrophage migration inhibitory factor	BM183259					-2.2386
		Optineurin	AW280217					2.39374
		proliferating cell nuclear antigen (PCNA)	AF140608					-2.61313
		HSP70 stress protein HSP70	AB062116					12.7879
		MAP kinase interacting serine/threonine kinase 2	BI839784					3.50108
		ATP-binding cassette, sub-family A (ABC1), member 1	AW421006					2.68657
		unknown	BM005308					2.26284
		MAP kinase interacting serine/threonine kinase 2	BI533884					2.56746
		Alpha-2-macroglobulin	BI326783					-2.48529
		green-sensitive opsin 1 (grops1)	AF109369					-2.49288
		ribonucleotide reductase protein R2 class I	U57965					-3.10761
		unknown	BM182744					2.61696
		Collagen, type I, alpha 2	AI331605					-2.13291
		Hairy and enhancer of split 5	BM072241					-2.02546
		Heat shock 60kDa protein 1 (chaperonin)	BG985703					2.2506
		presenilin-2 (ps2)	AF178539					2.56137
		transcription factor stat3.	AJ005693					2.19161
		unknown	BI704181					-2.37274
		Similar to mitochondrial C1-tetrahydrofolate synthase	AW777642					2.35763
		unknown	AW420509					5.57637
		Alanine-glyoxylate aminotransferase 2-like 1	AW154396					-2.3857
		Dihydrodiol dehydrogenase (dimeric)	BI708067					2.38739
		Brain protein I3|	BM083968					2.01416
		unknown	BG727310					2.98355
		Galactosamine (N-acetyl)-6-sulfate sulfatase	BI984280					2.32981
		Retinoblastoma binding protein 4	AW116425					-2.1843
		Growth and transformation-dependent protein	BM071848					2.15103
		unknown	BI878191					2.02654
		Hsp70 gene	AF210640					8.65876
		unknown	AI957593					5.3085
		Fetuin B	BI885905					-3.98874
		unknown	AL719902					-2.49169
		Collagen, type IX, alpha 2	AI558471					-2.44853
		CD63 antigen (melanoma 1 antigen)	AW019276					2.57522
		unknown	BM024785					2.27846
		unknown	AI641660					2.35698
		unknown	AI793855					-2.67138
		unknown	BM072346					2.74498
		CD99 antigen-like 2	BI888934					-2.28531
		Similar to pleckstrin homology domain containing, family M	AI641731					2.16859
		unknown	BI983434					-2.71796
		Tribbles homolog 2 (Drosophila)	BI886711					2.53797
		unknown	AI477982					-2.12957
		F-box protein 32	BG303968					3.88177
		unknown	BM182911					-2.01574
		unknown	AW280037					2.97468
		Arginase, type II	AW018735					3.48665
		unknown	BE016756					2.76693
		BCL2-associated X protein	BI891654					2.02854
		Keratin 6 irs	AI477659					-2.33805
		unknown	BI983410					2.44537
		Follistatin-like 1	AI884233					3.24295
		Prostaglandin-endoperoxide synthase 2	AW077995					2.58703
		S100 calcium binding protein A4	AW595487					-2.19257
		mismatch repair protein Msh6 (msh6)	AF412834					-2.18425
		Tat-interacting protein Tip30 (tip30)	AF329850					2.61961
		strongly similar to cardiac muscle alpha actin proprotein	AI601793					-2.0439
		unknown	AW078445					3.99843
		Collagen, type XIV, alpha 1 (undulin)	AI584441					-2.73472
		intestinal fatty acid binding protein (IFABP)	AF180921					-2.90948
		unknown	BI879661					-2.33078
		Alpha-2-macroglobulin	BI326782					-2.50792
		unknown	BI896473					3.11407
		unknown	AW419887					3.77968
		unknown	AW280086					2.8597
		activator of heat shock 90kDa protein ATPase homolog 1	BM103957					2.41103
		Zinc fingers and homeoboxes 1	AI793802					5.6631
		unknown	AW115990					7.56645
		Collagen, type I, alpha 1	BI671608					-2.24443
		unknown	BM071885					-2.57348
		MINDIN2	AB006085					-2.10477
		red-sensitive opsin (rdops)	AF109371					-2.18157
		Mcl1b (mcl1b)	AF441284					2.17594
		unknown	BM072227					-2.31075
		Procollagen-proline, 2-oxoglutarate 4-dioxygenase	AW059030					2.54768
		Sequestosome 1	AW343560					15.4276
		unknown	AI331606					-3.0228
		unknown	BG799399					-2.41758
		Prestin (motor protein)	BG727321					2.20417
		unknown	BI882313					-2.21755
		unknown	BI982778					-2.50143
		Serine (or cysteine) proteinase inhibitor, clade A	AW018949					-3.09724
		Syncollin	AA566708					-3.23931
		dopachrome tautomerase (dct)	AF280090					-2.00999
		inducible 70 kDa heat shock protein (hsp70) gene	AF006007					11.9173
		unknown	AI722353					3.28969
		Alpha-2-macroglobulin	AI957415					-2.01279
		RasGEF domain family, member 1B	AI723236					2.43781
		putative delta-6 fatty acyl desaturase (Fadsd6)	AF309556					-3.12263
		ferritin heavy chain (fth1)	AF295373					2.16696
		cell death regulator Mcl-1a	AF302805					2.25681
		unknown	AI878489					2.72341
		unknown	BI883251					-2.41845
		unknown	BM035545					2.00387
		Cardiomyopathy associated 3	BG728392					4.33752
